# Supplementary material for: Iodophor-/H2O2-Mediated 2-Sulfonylation of Indoles and N-Methylpyrrole in Aqueous Phase
Source: Molecules. 2024 Jul 29;29(15):3564. doi: 10.3390/molecules29153564 (PMC11314382; doi:10.3390/molecules29153564)
Supplement: Supplementary file 1 [file molecules-29-03564-s001.zip]

Archive with 1 entries (1 files):
- molecules-3106455-supplementary.pdf
